# Supplementary material for: Improved Antioxidant and Mechanical Properties of Food Packaging Films Based on Chitosan/Deep Eutectic Solvent, Containing Açaí-Filled Microcapsules
Source: Molecules. 2023 Feb 3;28(3):1507. doi: 10.3390/molecules28031507 (PMC9920262; doi:10.3390/molecules28031507)
Supplement: Supplementary file 1 [file molecules-28-01507-s001.zip]

Archive with 1 entries (1 files):
- molecules-2184367-supplementary.pdf
